# Supplementary material for: Study on the Process Parameters and Corrosion Resistance of FeCoNiCrAl High Entropy Alloy Coating Prepared by Atmospheric Plasma Spraying
Source: Materials (Basel). 2025 Mar 21;18(7):1396. doi: 10.3390/ma18071396 (PMC11989591; doi:10.3390/ma18071396)
Supplement: Supplementary file 1 [file materials-18-01396-s001.zip]

Archive with 1 entries (1 files):
- materials-3499643-supplementary.pdf
